# Supplementary material for: De Novo Biopsy-Proven Glomerular Disease Following COVID-19 Vaccination
Source: J Clin Med. 2024 Jul 31;13(15):4494. doi: 10.3390/jcm13154494 (PMC11313347; doi:10.3390/jcm13154494)
Supplement: Supplementary file 1 [file jcm-13-04494-s001.zip]

Archive with 1 entries (1 files):
- jcm-3105439-supplementary.pdf
